# Supplementary material for: Signature of climate dynamics on hydrological drought dynamics: A qualitative analysis
Source: Heliyon. 2024 Oct 26;10(21):e39822. doi: 10.1016/j.heliyon.2024.e39822 (PMC11550595; doi:10.1016/j.heliyon.2024.e39822)
Supplement: Multimedia component 2 [file mmc2.zip]

Archive with 1 entries (1 files):
- SourceCode.rar
